# Supplementary material for: Racial differences in postpandemic trends in prostate-specific antigen screening
Source: JNCI Cancer Spectr. 2024 Mar 28;8(2):pkae016. doi: 10.1093/jncics/pkae016 (PMC10977270; doi:10.1093/jncics/pkae016)
Supplement: pkae016_Supplementary_Data [file pkae016_supplementary_data.xlsx]

## Sheet: Sheet1
	2018	2018 CI	2020	2020 CI	2022	2022 CI	Total	Total CI	p-value
Age									0.01
45-49	0.23	[0.21, 0.24]	0.19	[0.18, 0.21]	0.21	[0.20, 0.22]	0.63	[0.61, 0.65]
50-54	0.26	[0.24, 0.27]	0.24	[0.22, 0.26]	0.25	[0.23, 0.26]	0.75	[0.72, 0.77]
55-59	0.25	[0.24, 0.26]	0.22	[0.21, 0.24]	0.24	[0.23, 0.26]	0.71	[0.69, 0.73]
60-64	0.28	[0.27, 0.29]	0.27	[0.25, 0.29]	0.29	[0.28, 0.31]	0.84	[0.81, 0.86]
65-69	0.22	[0.21, 0.23]	0.2	[0.19, 0.22]	0.24	[0.23, 0.25]	0.67	[0.65, 0.69]
70-74	0.2	[0.19, 0.21]	0.21	[0.20, 0.22]	0.24	[0.23, 0.25]	0.65	[0.63, 0.67]
Marital Status									0.8
Never Married	0.13	[0.12, 0.14]	0.12	[0.11, 0.13]	0.14	[0.13, 0.15]	0.39	[0.38, 0.41]
Married/Partnered	0.88	[0.86, 0.91]	0.82	[0.80, 0.85]	0.91	[0.89, 0.93]	2.6	[2.60, 2.70]
Other/Divorced/Widowed	0.41	[0.40, 0.43]	0.39	[0.37, 0.40]	0.41	[0.39, 0.43]	1.2	[1.20, 1.20]
Smoking Status									0.02
Never Smoked	0.7	[0.68, 0.72]	0.66	[0.64, 0.68]	0.7	[0.68, 0.72]	2.1	[2.00, 2.10]
Former Smoker	0.41	[0.39, 0.42]	0.36	[0.34, 0.38]	0.38	[0.36, 0.39]	1.1	[1.10, 1.20]
Current Smoker	0.29	[0.27, 0.30]	0.26	[0.24, 0.28]	0.25	[0.24, 0.26]	0.8	[0.77, 0.83]
Income									<0.001
0-$25,000	0.38	[0.36, 0.39]	0.31	[0.29, 0.33]	0.26	[0.25, 0.27]	0.95	[0.93, 0.98]
$25,000-	0.13	[0.12, 0.14]	0.11	[0.10, 0.12]	0.15	[0.14, 0.16]	0.39	[0.38, 0.41]
$35,000-	0.17	[0.16, 0.18]	0.14	[0.13, 0.15]	0.16	[0.14, 0.17]	0.47	[0.45, 0.48]
$50,000	0.18	[0.17, 0.20]	0.17	[0.16, 0.19]	0.19	[0.18, 0.20]	0.55	[0.53, 0.57]
more than	0.35	[0.33, 0.36]	0.35	[0.33, 0.37]	0.41	[0.40, 0.43]	1.1	[1.10, 1.10]
Level of Education									<0.001
not fini	0.21	[0.20, 0.23]	0.2	[0.18, 0.22]	0.19	[0.17, 0.20]	0.6	[0.57, 0.63]
grad Hig	0.45	[0.43, 0.46]	0.39	[0.38, 0.41]	0.43	[0.41, 0.45]	1.3	[1.20, 1.30]
College/	0.43	[0.42, 0.45]	0.42	[0.40, 0.44]	0.46	[0.44, 0.48]	1.3	[1.30, 1.30]
graduate	0.34	[0.33, 0.35]	0.32	[0.31, 0.34]	0.39	[0.37, 0.40]	1	[1.00, 1.10]
Health Insurance Coverage									<0.001
No	0.13	[0.12, 0.14]	0.12	[0.11, 0.14]	0.08	[0.07, 0.09]	0.34	[0.32, 0.36]
Yes	1.3	[1.3, 1.3]	1.2	[1.20, 1.20]	1.3	[1.30, 1.30]	3.8	[3.80, 3.90]
Health Status									<0.001
Excellen	0.17	[0.16, 0.18]	0.19	[0.18, 0.20]	0.18	[0.17, 0.19]	0.54	[0.52, 0.56]
Very goo	0.4	[0.38, 0.41]	0.39	[0.37, 0.41]	0.41	[0.40, 0.43]	1.2	[1.20, 1.20]
Good	0.47	[0.45, 0.48]	0.43	[0.41, 0.45]	0.5	[0.48, 0.51]	1.4	[1.40, 1.40]
Fair	0.26	[0.25, 0.27]	0.22	[0.20, 0.23]	0.27	[0.26, 0.29]	0.75	[0.73, 0.77]
Poor	0.13	[0.12, 0.14]	0.1	[0.09, 0.12]	0.11	[0.10, 0.12]	0.35	[0.33, 0.37]
Having a HCP									<0.001
No or Doesn't know	0.18	[0.17, 0.2]	0.17	[0.15, 0.18]	0.14	[0.13, 0.15]	0.49	[0.47, 0.51]
Has HCP	1.3	[1.2, 1.3]	1.2	[1.10, 1.20]	1.3	[1.30, 1.30]	3.7	[3.70, 3.80]
